# Supplementary material for: A Novel Method to Measure the Static Coefficient of Friction for Socks
Source: Sensors (Basel). 2022 Jul 25;22(15):5525. doi: 10.3390/s22155525 (PMC9329795; doi:10.3390/s22155525)
Supplement: Supplementary file 1 [file sensors-22-05525-s001.zip]

Archive with 1 entries (1 files):
- sensors-1789798-supplementary.xlsx
