# Supplementary material for: A Novel Method to Measure the Static Coefficient of Friction for Socks
Source: Sensors (Basel). 2022 Jul 25;22(15):5525. doi: 10.3390/s22155525 (PMC9329795; doi:10.3390/s22155525)
Supplement: Supplementary file 1 [file sensors-22-05525-s001.zip › sensors-1789798-supplementary.xlsx]

## Sheet: ramp test
Ramp conditions	Ramp surface	last	Trial 1	Trial 2	Trial 3	Trial 4	Trial 5
foot-sock	NS	skin model	0.468434	0.481267	0.483419	0.481267	0.483419
	US	skin model	0.854081	0.854081	0.863177	0.866227	0.866227
	SS	skin model	0.558881	0.558881	0.558881	0.561174	0.568079
	ST	skin model	0.269821	0.277325	0.269821	0.269821	0.269821
sock-insole	Insole	NS	0.466308	0.483419	0.485574	0.483419	0.483419
	Insole	US	0.656877	0.620026	0.627299	0.651892	0.63707
	Insole	SS	0.57968	0.589045	0.57735	0.600861	0.586697
	Insole	ST	0.348237	0.348237	0.338481	0.336537	0.336537
wearing	Insole	NS	0.414214	0.414214	0.41013	0.424475	0.420361
	Insole	US	0.624869	0.60801	0.60801	0.612801	0.617613
	Insole	SS-O	0.51393	0.518351	0.511726	0.520567	0.511726
	Insole	SS-I	0.430668	0.430668	0.430668	0.41626	0.420361
	Insole	ST	0.313381	0.311465	0.30764	0.30764	0.30764
